# Supplementary material for: Real-World Utility of the Host-Response MeMed BV Test in a Pediatric Emergency Department: A Non-Randomized Study with Optimized Antimicrobial and Diagnostic Stewardship
Source: Children (Basel). 2025 Aug 27;12(9):1129. doi: 10.3390/children12091129 (PMC12469186; doi:10.3390/children12091129)
Supplement: Supplementary file 1 [file children-12-01129-s001.zip]

Archive with 1 entries (1 files):
- children-3782590-supplementary.pdf
